# Supplementary material for: Proteomic-Based Platelet Activation-Associated Protein SELP May Be a Novel Biomarker for Coagulation and Prognostic in Essential Thrombocythemia
Source: J Clin Med. 2023 Jan 30;12(3):1078. doi: 10.3390/jcm12031078 (PMC9917633; doi:10.3390/jcm12031078)
Supplement: Supplementary file 1 [file jcm-12-01078-s001.zip]

Archive with 1 entries (1 files):
- jcm-2074124-supplementary.pdf
